# Supplementary material for: How acceptable is adolescent self-consent for the HPV vaccination: Findings from a qualitative study in south-west England
Source: Vaccine. 2020 Nov 3;38(47):7472–8. doi: 10.1016/j.vaccine.2020.09.074 (PMC7604563; doi:10.1016/j.vaccine.2020.09.074)
Supplement: Supplementary data 1 [file mmc1.xml]

<?xml version="1.0" encoding="utf-8" standalone="no"?>
<data>
  <datasets>
    <author>suzanne.audrey@bristol.ac.uk</author>
    <type>0</type>
    <dataset>
      <value>4</value>
      <reason>Data will be made available on request</reason>
      <comments />
    </dataset>
  </datasets>
</data>
